# Supplementary material for: Molecular Mechanism of Salvia miltiorrhiza Bunge in Treating Cerebral Infarction
Source: Evid Based Complement Alternat Med. 2022 Mar 29;2022:5992394. doi: 10.1155/2022/5992394 (PMC8983215; doi:10.1155/2022/5992394)
Supplement: Supplementary Materials — Table S1: details of active compounds and targets. Table S2: known therapeutic targets in cerebral infarction. Table S3: the details of the PPI network. Table S4: the details of the GO analysis. Table S5: the KEGG pathway enrichment analysis. [file 5992394.f1.zip]

Archive with 5 entries (5 files):
- 5992394.f1/Table S1-Details of active compounds and targets (2).doc
- 5992394.f1/Table S2-Known Therapeutic Targets in Cerebral Infarction (2).doc
- 5992394.f1/Table S3- The details of the PPI network (1).doc
- 5992394.f1/Table S4-The details of the GO analysis (1).doc
- 5992394.f1/Table S5- The KEGG pathway enrichment analysis (1).doc
